# Supplementary material for: Consumption of Non-Nutritive Sweetener during Pregnancy and Weight Gain in Offspring: Evidence from Human Studies
Source: Nutrients. 2022 Dec 1;14(23):5098. doi: 10.3390/nu14235098 (PMC9739060; doi:10.3390/nu14235098)
Supplement: Supplementary file 1 [file nutrients-14-05098-s001.zip]

Archive with 1 entries (1 files):
- nutrients-2008875-supplementary.pdf
